# Supplementary material for: Characterisation of RSV Fusion Proteins from South African Patients with RSV Disease, 2019 to 2020
Source: Viruses. 2022 Oct 22;14(11):2321. doi: 10.3390/v14112321 (PMC9698603; doi:10.3390/v14112321)
Supplement: Supplementary file 1 [file viruses-14-02321-s001.zip]

Archive with 1 entries (1 files):
- viruses-1896853-supplementary.pdf
